# Supplementary material for: Xanthomonas adaptation to common bean is associated with horizontal transfers of genes encoding TAL effectors
Source: BMC Genomics. 2017 Aug 30;18:670. doi: 10.1186/s12864-017-4087-6 (PMC5577687; doi:10.1186/s12864-017-4087-6)
Supplement: Supplementary file 1 — Correction of sequences from tal pseudogenes containing indels in the SMRT sequence. (XLSX 10 kb) [file 12864_2017_4087_MOESM1_ESM.xlsx]

## Sheet: Feuil1
Additional file 1: Table S1. Correction of sequences from tal pseudogenes containing indels in the SMRT sequence.
Strain	tal gene	Size after SMRT sequencing (bp)	Number and localisation of sequencing errors	Sequence with error	Coordinates on tal gene	Verification	Sequence after correction (corrected bases in red)	Size of tal gene after correction (bp)
4885	tal23A_CFBP4885	4016	1 in C-ter	CATTTCCCCCCCTCAGC	3805-3822	Alignment + PCR/Sanger	CATTTCCCCCCCCTCAGC	4017
	tal18H_CFBP4885	3506	1 in C-ter	ACACTCCCCCAGCCTCG	3010-3027	Alignment + PCR/Sanger	ACACTCCCCCCAGCCTCG	3507
6546R	tal19I_CFBP6546R	3608	1 in C-ter	CATTTCCCCCCCTAAGC	3397-3414	Alignment + PCR/Sanger	CATTTCCCCCCCCTAAGC	3609
	tal18H_CFBP6546R	3504	1 in N-ter and 2 in C-ter	TCGTGGGGGTCTCCGCC ACACTCCCCCAGCCTCG AATCGGGGCGGCCTTGC	93-110 3010-3027 3336-3353	Alignment + PCR/Sanger	TCGTGGGGGGTCTCCGCC ACACTCCCCCCAGCCTCG AATCGGGGGCGGCCTTGC	3507
6988R	tal18G_CFBP6988R	3500	1 in N-ter and 2 in C-ter	TCGTGGGGGGCTCCGCC	93-110	Alignment + PCR/Sanger	TCGTGGGGGGGCTCCGCC	3501
6994R	tal23A_CFBP6994R	4016	1 in C-ter	CATTTCCCCCCCTCAGC	3805-3822	Alignment + PCR/Sanger	CATTTCCCCCCCCTCAGC	4017
7767R	tal23A_CFBP7767R	4015	2 in C-ter	ACGCTCCCCCAGCCCCG CATTTCCCCCCCTCAGC	3523-3540 3805-3822	Alignment + PCR/Sanger	ACGCTCCCCCCAGCCCCG CATTTCCCCCCCCTCAGC	4017
	tal18H_CFBP7767R	3503	2 in N-ter and 2 in C-ter	CAGCCCCTGGATGGCTT AGGAGAGGGGATGAGGT ACACTCCCCCAGCCTCG GCTTCCCCCAGCTGGGG	117-134 309-326 3010-3027 3297-3314	PCR/Sanger	CAGCCCCCTGGATGGCTT AGGAGAGGGGGATGAGGT ACACTCCCCCCAGCCTCG GCTTCCCCCCAGCTGGGG	3507
