# Supplementary material for: Xanthomonas adaptation to common bean is associated with horizontal transfers of genes encoding TAL effectors
Source: BMC Genomics. 2017 Aug 30;18:670. doi: 10.1186/s12864-017-4087-6 (PMC5577687; doi:10.1186/s12864-017-4087-6)
Supplement: Supplementary file 5 — References for previously published tal genes and whole genome sequences from Xanthomonas spp. strains used in this study. (XLSX 19 kb) [file 12864_2017_4087_MOESM5_ESM.xlsx]

## Sheet: Feuil1
Additional file 5: Table S3. References for previously published tal genes and whole genome sequences from Xanthomonas spp. strains used in this study.
	tal genes				Whole genomes
Species	Strains	tal gene	Accession number	Reference	Strain	Accession number	Reference
Xanthomonas campestris pv. armoraciae	Xca5	Hax2; Hax3; Hax4	AY993937; AY993938; AY993939	Kay et al., 2005	Xca5	CAOR00000000	Bolot et al., 2013
Xanthomonas citri pv. aurantifolii	B69	PthB	AAO72098	El Yacoubi et al., 2007	ICPB11122	ACPX00000000	Moreira et al., 2010
	C340	PthC	EF473088	Al-Saadi et al., 2007
	ICMP8435	PthC1; PthC2	ADI48327; ADI48328	Pereira et al., 2014
Xanthomonas citri pv. citri	306	PthA1; PthA2; PthA3; PthA4	AAM39226; AAM39243; AAM39261; AAM39311	da Silva et al., 2002	306	GCA_000007165 (AE008923; AE008924; AE008925)	da Silva et al., 2002
					FDC 1083	CCVZ00000000	Gordon et al., 2015
	3213	PthA	U28802	Yang et al., 1995	JF90-2	CCWA00000000
	270	PthA*	EF473086	Al-Saadi et al., 2007	JJ238-24	CCVX00000000
	X0053	PthAW	EF473085		LC80	CCWJ00000000
	049	TalC	KF682432	Hu et al., 2013	LE20-1	CCWK00000000
					LMG9322	JPYD00000000
Xanthomonas citri pv. fuscans					NCPPB3660	JSEX00000000	Aritua et al., 2015
					NCPPB381	JTKK00000000
					CIATX621	JXHS00000000
					CIATXCP631	JXLW00000000
					NCPPB1056	JSEV00000000
					NCPPB1058	JSEY00000000
					NCPPB1433	JSBT00000000
					NCPPB2665	JSBQ00000000
					NCPPB1654	JSBR00000000
					NCPPB670	JRRE00000000
					NCPPB1402	JSEW00000000
					NCPPB1158	JSBS00000000
					NCPPB1495	JSEU00000000
Xanthomonas citri pv. malvacearum	XcmH	avrb6	L06634	de Feyter et al., 1993	GSPB1386	AHIB00000000	Midha & Patil, 2014
					GSPB2388	AHIC00000000
					X18	ATMA00000000	Cunnac et al., 2013
					X20	ATMB00000000
Xanthomonas citri "lablab-associated strains"					NCPPB556	JTJF00000000	Aritua et al., 2015
					NCPPB557	JWTE00000000
					NCPPB2064	JSEZ00000000
					NCPPB1713	JWTD00000000
Xanthomonas euvesicatoria pv. euvesicatoria	71-21	avrBs3	X16130	Bonas et al., 1989	85-10	GCA_000009165 (AM039948; AM039949; AM039950; AM039951; AM039952)	Thieme et al., 2005
	82-8	avrBs4	X68781	Bonas et al., 1993
Xanthomonas gardneri	XV4444	avrHah1	EF436255	Schornack et al., 2008	ATCC 19865	AEQX01000000	Potnis et al., 2011
Xanthomonas oryzae pv. oryzae	AXO1947	tal1; tal2; tal3; tal4; tal5; tal6; tal7; tal8	CP013666	Huguet-Tapia et al., 2016	AXO1947	CP013666	Huguet-Tapia et al., 2016
	JXOIII	avrXa3; avrXa5	AY129298; FJ593881	Wu et al., 2007; Zou et al., 2010	KACC10331	AE013598	Lee et al., 2005
	PXO86	avrXa10	XOU50552	Hopkins et al., 1992	MAFF311018	AP008229	Ochiai et al., 2005
	PXO99A	AvrXa27; pthXo1; pthXo6; pthXo7	AY986494; AY495676; DQ233317; DQ231560	Gu et al., 2005; Yang et al., 2004; Sugio et al., 2007	PXO99A	CP000967	Salzberg et al., 2008
Xanthomonas oryzae pv. oryzicola	B8-12	tal1; tal2a; tal2b; tal3; tal4a; tal4b; tal5b; tal5c; tal5d; tal5e; tal11; tal12	CP011955	Wilkins et al., 2015	B8-12	CP011955	Wilkins et al., 2015
	BLS256	tal1a; tal2a; tal2b; tal2c; tal2d; tal2e; tal2f; tal2g; tal3a; tal3b; tal3c; tal4b; tal5a; tal5b; tal6; tal9b; tal10	CP003057		BLS256	CP003057
	BLS279	tal1; tal5a, tal5c; tal5e	CP011956		BLS279	CP011956
	BXOR1	tal1; tal3; tal5; tal6; tal7; tal8a; tal9a; tal9b; tal9c; tal10c; tal11a; tal11b; tal11d; tal11f; tal11g; tal13	CP011957		BXOR1	CP011957
	CFBP2286	tal1a; tal1b; tal2a; tal2b; tal2e; tal2f; tal2h; tal4a; tal4b; tal6; tal9b; tal11a	CP011962		CFBP2286	GCA_001042735 (CP011962; CP011963)
	CFBP7331	tal2; tal3; tal4; tal5; tal6b; tal7a; tal7b; tal7c; tal8a; tal8b; tal8c; tal8d; tal8e; tal9a; tal9b; tal11a; tal11b; tal12	CP011958		CFBP7331	CP011958
	CFBP7341	tal1; tal6b; tal8c	CP011959		CFBP7341	CP011959
	CFBP7342	tal1; tal2b; tal3; tal4b; tal6a; tal6b; tal7a; tal8; tal9; tal10b; tal10c; tal11a; tal11b; tal11d; tal11e; tal12	CP007221		CFBP7342	CP007221
	L8	tal1; tal2a; tal5; tal9b; tal9c	CP011960		L8	CP011960
	RS105	tal5c; tal8b; tal9a; tal9c	CP011961		RS105	CP011961
Xanthomonas phaseoli pv. manihotis	CFBP1851	pthB	HQ113297	Castiblanco et al., 2013	CFBP1851	AKCY00000000	Bart et al., 2012
Xanthomonas phaseoli pv. phaseoli					NCPPB1646	JTCT00000000	Aritua et al., 2015
					NCPPB301	JTCU00000000
					CIATXCP123	JXLV00000000
					NCPPB1420	JTCV00000000
					NCPPB1811	JWTF00000000
					NCPPB1680	JWTG00000000
					NCPPB3035	JSFA00000000
					NCPPB220	JWTH00000000
					NCPPB1138	JWTI00000000
Xanthomonas translucens pv. undulosa	XT4699	tal1; tal2; tal3; tal4; tal5; tal6; tal7; tal8	CP008714	Peng et al., 2016	XT4699	CP008714	Peng et al., 2016
