# Supplementary material for: Xanthomonas adaptation to common bean is associated with horizontal transfers of genes encoding TAL effectors
Source: BMC Genomics. 2017 Aug 30;18:670. doi: 10.1186/s12864-017-4087-6 (PMC5577687; doi:10.1186/s12864-017-4087-6)
Supplement: Supplementary file 6 — Average nucleotide identity and percentage of alignment between whole genome sequences from 17 X. citri pv. fuscans and X. phaseoli pv. phaseoli strains. BLAST calculation of average nucleotide identity (ANIb) and alignment percentages were estimated using Jspecies (Richter and Rossello-Mora, 2009). (XLSX 15 kb) [file 12864_2017_4087_MOESM6_ESM.xlsx]

## Sheet: Feuil1
Additional file 6: Table S4. Average nucleotide identity and percentage of alignment between whole genome sequences from 17 X. citri pv. fuscans and X. phaseoli pv. phaseoli strains.
BLAST calculation of average nucleotide identity (ANIb) and alignment percentages were estimated using Jspecies (Richter and Rossello-Mora, 2009).
ANIb (%)	Species	X. citri pv. fuscans (fuscans)						X. citri pv. fuscans (NF2)				X. citri pv. fuscans (NF3)			X. phaseoli pv. phaseoli (NF1)
Species	Strain	CFBP4885	CFBP6165	CFBP6166	CFBP6167	CFBP6975	CFBP7767R	CFBP6988R	CFBP6989	CFBP6990	CFBP6991	CFBP6992	CFBP6994R	CFBP6996R	CFBP412	CFBP6164	CFBP6546R	CFBP6982
X. citri pv. fuscans (fuscans)	CFBP4885	---	99.88	99.95	99.75	99.87	99.93	98.37	98.38	98.37	98.37	98.18	98.17	98.15	93.45	93.67	93.43	93.48
	CFBP6165	99.78	---	99.77	99.80	99.80	99.76	98.57	98.57	98.58	98.55	98.30	98.31	98.24	93.40	93.51	93.28	93.39
	CFBP6166	99.91	99.87	---	99.71	99.83	99.88	98.41	98.41	98.41	98.42	98.19	98.20	98.16	93.41	93.61	93.39	93.43
	CFBP6167	99.63	99.87	99.64	---	99.66	99.62	98.40	98.40	98.40	98.38	98.20	98.20	98.19	93.45	93.70	93.48	93.49
	CFBP6975	99.89	99.87	99.91	99.76	---	99.87	98.36	98.36	98.36	98.36	98.16	98.15	98.11	93.40	93.60	93.39	93.45
	CFBP7767R	99.84	99.82	99.83	99.65	99.73	---	98.36	98.36	98.36	98.37	98.27	98.17	98.10	93.37	93.41	93.35	93.46
X. citri pv. fuscans (NF2)	CFBP6988R	98.52	98.89	98.50	98.64	98.47	98.54	---	100.0	99.98	99.96	98.70	98.65	98.65	93.08	93.08	92.99	93.06
	CFBP6989	98.51	98.86	98.50	98.62	98.45	98.53	100.0	---	99.98	99.97	98.69	98.65	98.61	93.08	93.08	93.00	93.07
	CFBP6990	98.51	98.87	98.49	98.60	98.43	98.53	99.98	99.98	---	99.98	98.65	98.62	98.60	93.07	93.06	92.99	93.05
	CFBP6991	98.46	98.88	98.46	98.56	98.42	98.50	99.93	99.93	99.95	---	98.63	98.58	98.58	93.02	92.98	92.94	93.00
X. citri pv. fuscans (NF3)	CFBP6992	98.16	98.59	98.16	98.09	98.13	98.29	98.50	98.50	98.48	98.50	---	99.88	99.84	92.99	92.80	92.91	92.95
	CFBP6994R	98.19	98.60	98.19	98.15	98.15	98.22	98.60	98.60	98.58	98.60	99.99	---	99.93	92.97	92.96	92.88	92.94
	CFBP6996R	98.07	98.51	98.07	98.02	98.02	98.09	98.44	98.44	98.42	98.42	99.78	99.77	---	92.86	92.85	92.78	92.83
X. phaseoli pv. phaseoli (NF1)	CFBP412	93.59	93.93	93.59	93.59	93.54	93.59	93.26	93.26	93.26	93.43	93.28	93.26	93.23	---	99.89	99.82	99.95
	CFBP6164	93.66	93.91	93.65	93.64	93.58	93.48	93.19	93.19	93.19	93.42	93.14	93.29	93.27	99.85	---	99.80	99.82
	CFBP6546R	93.69	93.93	93.69	93.68	93.63	93.71	93.22	93.22	93.22	93.51	93.40	93.37	93.33	99.87	99.92	---	99.89
	CFBP6982	93.58	93.89	93.59	93.6	93.56	93.61	93.19	93.19	93.19	93.39	93.29	93.26	93.21	99.88	99.84	99.77	---
Alignment (%)	Species	X. citri pv. fuscans (fuscans)						X. citri pv. fuscans (NF2)				X. citri pv. fuscans (NF3)			X. phaseoli pv. phaseoli (NF1)
Species	Strain	CFBP4885	CFBP6165	CFBP6166	CFBP6167	CFBP6975	CFBP7767R	CFBP6988R	CFBP6989	CFBP6990	CFBP6991	CFBP6992	CFBP6994R	CFBP6996R	CFBP412	CFBP6164	CFBP6546R	CFBP6982
X. citri pv. fuscans (fuscans)	CFBP4885	---	94.89	99.96	98.42	99.51	99.47	96.26	96.26	96.26	96.34	96.44	96.44	95.72	94.75	95.01	94.77	95.19
	CFBP6165	98.12	---	98.58	99.5	98.9	98.8	96.71	96.71	96.71	96.71	97.73	97.69	97.01	95.03	95.07	94.41	94.89
	CFBP6166	98.94	94.57	---	98.47	98.88	98.98	95.7	95.7	95.7	95.76	95.82	95.8	95.1	94.04	94.39	93.76	94.55
	CFBP6167	96.14	91.88	97.27	---	96.8	96.91	93.68	93.68	93.68	93.9	94.74	94.74	93.98	93.53	94.4	93.49	93.98
	CFBP6975	98.26	94.19	98.64	97.95	---	98.42	96.02	96.02	96.02	96.16	95.98	96.08	95.34	94.54	94.85	94.27	94.91
	CFBP7767R	96.84	92.94	97.26	96.58	97.11	---	93.84	93.84	93.84	93.88	96.19	93.99	93.32	92.6	93.94	92.43	92.88
X. citri pv. fuscans (NF2)	CFBP6988R	93.53	89.92	94.02	93.98	94.59	93.84	---	100.0	100.0	100.0	95.98	96.15	95.35	92	92.13	91.39	92.37
	CFBP6989	93.58	90.17	94.05	93.99	94.62	93.93	100.0	---	100.0	100.0	95.9	96.06	95.23	91.93	91.91	91.16	92.24
	CFBP6990	93.5	90.14	94.03	94.07	94.62	93.87	100.0	100.0	---	100.0	96.01	96.19	95.34	92.16	92.2	91.46	92.52
	CFBP6991	91.62	87.76	92.1	92.08	92.66	91.93	97.81	97.81	97.81	---	93.81	94.01	93.24	90.11	90.34	89.49	90.51
X. citri pv. fuscans (NF3)	CFBP6992	91.86	89.09	92.32	93.74	92.69	94.44	94.15	94.15	94.15	94.15	---	97.44	96.75	90.18	91.11	89.47	90.59
	CFBP6994R	93.73	91.04	94.18	95.42	94.67	94.05	95.76	95.76	95.76	95.76	99.12	---	98.29	91.75	91.83	91.1	92.12
	CFBP6996R	94.57	91.72	95.01	96.37	95.51	94.89	96.73	96.73	96.73	96.73	100.0	100.0	---	92.97	93.05	92.3	93.25
X. phaseoli pv. phaseoli (NF1)	CFBP412	93.96	82.91	94.32	94.77	94.89	94.34	94.06	94.06	94.06	94.08	94.43	94.51	93.9	---	99.47	98.88	99.88
	CFBP6164	92.72	81.06	93.06	94.01	93.55	93.95	92.59	92.59	92.59	92.72	93.71	92.91	92.32	97.42	---	97.16	97.73
	CFBP6546R	94.6	82.31	94.67	95.12	95.38	94.69	94.52	94.52	94.52	94.56	94.81	94.89	94.44	99.49	99.75	---	99.77
	CFBP6982	93.75	81.9	94.12	94.25	94.49	94.02	93.56	93.56	93.56	93.58	93.64	93.72	93.16	98.96	98.88	98.34	---
