# Supplementary material for: Xanthomonas adaptation to common bean is associated with horizontal transfers of genes encoding TAL effectors
Source: BMC Genomics. 2017 Aug 30;18:670. doi: 10.1186/s12864-017-4087-6 (PMC5577687; doi:10.1186/s12864-017-4087-6)
Supplement: Supplementary file 9 — Average nucleotide identity and percentage of alignment between sequences of plasmid A from 17 X. citri pv. fuscans and X. phaseoli pv. phaseoli strains. BLAST calculation of average nucleotide identity (ANIb) and alignment percentages were estimated using Jspecies (Richter and Rossello-Mora, 2009). (XLSX 14 kb) [file 12864_2017_4087_MOESM9_ESM.xlsx]

## Sheet: Feuil1
Additional file 9: Table S5. Average nucleotide identity and percentage of alignment between sequences of plasmid A from 17 X. citri pv. fuscans and X. phaseoli pv. phaseoli strains.
BLAST calculation of average nucleotide identity (ANIb) and alignment percentages were estimated using Jspecies (Richter and Rossello-Mora, 2009).
ANIb (%)	Species	X. citri pv. fuscans (fuscans)						X. citri pv. fuscans (NF2)				X. citri pv. fuscans (NF3)			X. phaseoli pv. phaseoli (NF1)
Species	Strain	CFBP4885	CFBP6165	CFBP6166	CFBP6167	CFBP6975	CFBP7767R	CFBP6988R	CFBP6989	CFBP6990	CFBP6991	CFBP6992	CFBP6994R	CFBP6996R	CFBP412	CFBP6164	CFBP6546R	CFBP6982
X. citri pv. fuscans (fuscans)	CFBP4885	---	99.8	99.92	98.98	99.9	99.89	98.49	98.49	98.49	98.46	98.49	98.49	98.49	96.93	97.53	97.55	96.92
	CFBP6165	99.8	---	99.8	98.69	99.8	99.77	98.5	98.5	98.5	98.47	98.5	98.5	98.5	96.93	97.84	97.87	96.92
	CFBP6166	99.92	99.78	---	98.13	99.9	99.89	97.37	97.37	97.37	97.27	97.37	97.35	97.37	95.9	96.32	95.94	95.89
	CFBP6167	98.72	98.58	98.72	---	98.72	98.7	99.79	99.79	99.79	99.79	99.79	99.78	99.79	97.05	99.64	99.34	97.04
	CFBP6975	99.97	99.84	99.97	98.12	---	99.94	97.58	97.58	97.58	97.54	97.58	97.58	97.58	96.33	96.67	96.63	96.32
	CFBP7767R	99.95	99.82	99.94	98.94	99.93	---	98.69	98.69	98.69	98.6	98.69	98.7	98.69	97.13	97.95	97.9	97.11
X. citri pv. fuscans (NF2)	CFBP6988R	98.54	98.39	98.54	99.81	98.54	98.51	---	99.97	99.97	99.96	99.97	99.96	99.97	97.17	99.87	99.65	97.09
	CFBP6989	98.5	98.31	98.5	99.81	98.49	98.47	99.99	---	99.99	99.96	99.99	99.98	99.98	98.12	99.84	99.81	98.07
	CFBP6990	98.17	98.05	98.17	99.81	98.17	98.14	99.99	99.99	---	99.92	99.99	99.98	99.99	96.44	99.59	99.33	96.44
	CFBP6991	98.08	97.87	98.08	99.72	98.08	98.05	99.91	99.91	99.91	---	99.91	99.9	99.9	97.56	99.78	99.53	97.55
X. citri pv. fuscans (NF3)	CFBP6992	98.0	97.79	98.0	99.81	97.96	97.98	99.99	99.99	99.99	99.96	---	99.98	99.99	97.72	99.85	99.83	97.62
	CFBP6994R	97.42	97.26	97.41	99.81	97.41	97.4	99.99	99.99	99.99	99.92	99.99	---	99.99	97.47	99.88	99.6	97.47
	CFBP6996R	98.15	97.96	98.15	99.79	98.14	98.13	99.99	99.99	99.99	99.91	99.99	99.98	---	97.76	99.42	99.42	97.74
X. phaseoli pv. phaseoli (NF1)	CFBP412	96.52	96.22	96.53	97.31	96.53	96.48	97.12	97.12	97.12	97.11	97.12	97.12	97.12	---	98.25	98.24	99.98
	CFBP6164	96.86	96.75	96.86	99.22	96.81	96.82	99.41	99.41	99.41	99.41	99.42	99.41	99.42	98.59	---	99.75	98.61
	CFBP6546R	96.48	96.39	96.47	99.27	96.42	96.46	98.91	98.91	98.91	98.91	98.91	98.91	98.91	98.74	99.85	---	98.79
	CFBP6982	97.23	97.09	97.23	97.56	97.22	97.2	96.94	96.94	96.94	96.9	96.94	96.94	96.94	99.98	98.91	98.66	---
Alignment (%)	Species	X. citri pv. fuscans (fuscans)						X. citri pv. fuscans (NF2)				X. citri pv. fuscans (NF3)			X. phaseoli pv. phaseoli (NF1)
Species	Strain	CFBP4885	CFBP6165	CFBP6166	CFBP6167	CFBP6975	CFBP7767R	CFBP6988R	CFBP6989	CFBP6990	CFBP6991	CFBP6992	CFBP6994R	CFBP6996R	CFBP412	CFBP6164	CFBP6546R	CFBP6982
X. citri pv. fuscans (fuscans)	CFBP4885	---	92.45	100.0	92.45	98.11	100.0	92.45	92.45	92.45	92.45	92.45	92.45	92.45	49.06	49.06	49.06	49.06
	CFBP6165	98.25	---	98.25	87.72	98.25	98.25	87.72	87.72	87.72	87.72	87.72	87.72	87.72	59.65	64.91	64.91	59.65
	CFBP6166	100.0	92.31	---	92.31	98.08	100.0	90.38	90.38	90.38	90.38	90.38	90.38	90.38	61.54	61.54	61.54	61.54
	CFBP6167	77.05	73.77	77.05	---	77.05	77.05	96.72	96.72	96.72	96.72	96.72	96.72	96.72	62.3	73.77	72.13	62.3
	CFBP6975	100.0	92.59	100.0	88.89	---	100.0	88.89	88.89	88.89	88.89	88.89	88.89	88.89	64.81	62.96	61.11	64.81
	CFBP7767R	100.0	92.16	100.0	90.2	100.0	---	86.27	86.27	86.27	86.27	86.27	86.27	86.27	50.98	58.82	56.86	50.98
X. citri pv. fuscans (NF2)	CFBP6988R	66.67	62.67	66.67	86.67	65.33	66.67	---	100.0	100.0	100.0	100.0	100.0	100.0	65.33	76.0	77.33	64.0
	CFBP6989	71.64	67.16	71.64	86.57	70.15	71.64	100.0	---	100.0	100.0	100.0	100.0	100.0	50.75	59.7	59.7	49.25
	CFBP6990	55.88	55.88	55.88	88.24	55.88	55.88	100.0	100.0	---	100.0	100.0	100.0	100.0	67.65	72.06	75.0	67.65
	CFBP6991	68.57	64.29	68.57	82.86	68.57	68.57	100.0	100.0	100.0	---	100.0	100.0	100.0	62.86	71.43	72.86	62.86
X. citri pv. fuscans (NF3)	CFBP6992	67.69	64.62	67.69	90.77	64.62	67.69	100.0	100.0	100.0	100.0	---	100.0	100.0	66.15	73.85	73.85	63.08
	CFBP6994R	70.77	69.23	70.77	87.69	70.77	70.77	100.0	100.0	100.0	100.0	100.0	---	100.0	66.15	69.23	72.31	66.15
	CFBP6996R	72.13	70.49	72.13	88.52	72.13	72.13	100.00	100.00	100.00	100.00	100.00	100.00	---	65.57	65.57	67.21	65.57
X. phaseoli pv. phaseoli (NF1)	CFBP412	49.23	46.15	49.23	58.46	49.23	47.69	64.62	64.62	64.62	64.62	64.62	64.62	64.62	---	76.92	75.38	98.46
	CFBP6164	46.38	44.93	46.38	57.97	44.93	46.38	65.22	65.22	65.22	65.22	65.22	65.22	65.22	82.61	---	100.0	84.06
	CFBP6546R	56.0	54.67	56.0	66.67	54.67	56.0	76.0	76.0	76.0	76.0	76.0	76.0	76.0	81.33	98.67	---	84.0
	CFBP6982	37.66	36.36	37.66	40.26	37.66	37.66	46.75	46.75	46.75	46.75	46.75	46.75	46.75	89.61	75.32	74.03	---
