# Supplementary material for: Xanthomonas adaptation to common bean is associated with horizontal transfers of genes encoding TAL effectors
Source: BMC Genomics. 2017 Aug 30;18:670. doi: 10.1186/s12864-017-4087-6 (PMC5577687; doi:10.1186/s12864-017-4087-6)
Supplement: Supplementary file 11 — Genes localized in Plasmid A shared by strains CFBP6988R and CFBP6546R. Please refer to Additional file 10a for graphic representation of the data. (XLSX 15 kb) [file 12864_2017_4087_MOESM11_ESM.xlsx]

## Sheet: Feuil1
Additional file 11: Table S6. Genes localized in Plasmid A shared by strains CFBP6988R and CFBP6546R.
Please refer to Additional file 10a for graphic representation of the data.
Genes shared by both strains	Start (bp)	End (bp)	Genes duplicated in strain CFBP6988R	Start (bp)		Predicted function (InterProScan)
plasmidA_01	1	2698	plasmidA_01'	56767	59766	tnpA : IPR002513:Tn3 transposase DDE domain
plasmidA_02	2695	3272	plasmidA_02'	59763	60341	IPR006119:Resolvase, N-terminal
plasmidA_03	3750	4166	plasmidA_03'	60819	61235	IPR002716:PilT protein, N-termina
plasmidA_04	4174	4734	plasmidA_04'	61243	61803	IPR012912:Plasmid pRiA4b, Orf3
plasmidA_05	4803	4946	plasmidA_05'	61872	62015	IPR002514:Transposase IS3/IS911family
plasmidA_06	4995	5543	plasmidA_06'	62064	62612	IPR000380:DNA topoisomerase, type IA
plasmidA_07	5695	7018	plasmidA_07'	62767	64087	IPR001590:Peptidase M12B, ADAM/reprolysin
plasmidA_08	7117	8616	plasmidA_08'	64186	65685	IPR011050:Pectin lyase fold/virulence factor
plasmidA_09	8811	9665	plasmidA_09'	65880	66734	IPR000380:DNA topoisomerase, type IA
plasmidA_10	9667	9915	plasmidA_10'	67057	67296	Conserved hypothetical protein
plasmidA_11	9988	10227	plasmidA_11'	67307	67615	Conserved hypothetical protein
plasmidA_12	10238	10546	plasmidA_12'	67686	69038	Conserved hypothetical protein
plasmidA_13	10617	11969	plasmidA_13'	69054	70046	IPR005498:Type IV secretion system, VirB10 / TraB / TrbI
plasmidA_14	11985	12977	plasmidA_14'	70073	70723	IPR010258:Conjugal transfer, TrbG/VirB9/CagX
plasmidA_15	13004	13654	plasmidA_15'	70790	72268	IPR007430:Bacterial virulence protein VirB8
plasmidA_16	13721	15119	plasmidA_16'	72835	73515	IPR007688:Conjugal transfer, TrbL/VirB6
plasmidA_17	15767	16540	plasmidA_17'	73490	73606	Conserved hypothetical protein
plasmidA_18	16559	19129	plasmidA_18'	73767	76182	IPR018145:CagE, TrbE, VirB component of type IV transporter system, central domain
plasmidA_19	19196	19462	plasmidA_19'	76249	76515	Conserved hypothetical protein
plasmidA_20	19465	19779	plasmidA_20'	76672	76830	IPR007039:Conjugal transfer TrbC/type IV secretion VirB2
plasmidA_21	19859	20863	plasmidA_21'	76910	77006	IPR001482:Type II secretion system protein E
plasmidA_22	21860	22678				Conserved hypothetical protein
plasmidA_23	23254	23805				Conserved hypothetical protein
plasmidA_24	23786	24232				IPR005468:Avidin/streptavidin
plasmidA_25	24614	25840				TXax1 : IPR001207:Transposase, mutator type
plasmidA_26	26349	26924				IPR012912:Plasmid pRiA4b, Orf3
plasmidA_27	26921	27412				cryptic genes
plasmidA_28	27409	29460				IPR003688:Ti-type conjugative transfer system, TraG-like
plasmidA_29	29465	32419				IPR005094:Endonuclease relaxase, MobA/VirD2
plasmidA_30	32706	33286				IPR008258:Lytic transglycosylase-like, catalytic
plasmidA_31	33289	33885				IPR000223:Peptidase S26A, signal peptidase I
plasmidA_32	33890	34156				IPR021263:Protein of unknown function DUF2840
plasmidA_33	34598	34933				cryptic genes
plasmidA_34	34930	35565				IPR002586:CobQ/CobB/MinD/ParA nucleotide binding domain
plasmidA_35	36583	37329				Conserved hypothetical protein
plasmidA_36	37758	38342				cryptic genes
plasmidA_37	38454	38798				Conserved hypothetical protein
plasmidA_38	56567	56677				Conserved hypothetical protein
