# Supplementary material for: Xanthomonas adaptation to common bean is associated with horizontal transfers of genes encoding TAL effectors
Source: BMC Genomics. 2017 Aug 30;18:670. doi: 10.1186/s12864-017-4087-6 (PMC5577687; doi:10.1186/s12864-017-4087-6)
Supplement: Supplementary file 12 — Average nucleotide identity and percentage of alignment between sequences of plasmid C from 8 X. citri pv. fuscans fuscans and X. phaseoli pv. phaseoli NF1 strains. BLAST calculation of average nucleotide identity (ANIb) and alignment percentages were estimated using Jspecies (Richter and Rossello-Mora, 2009). (XLSX 11 kb) [file 12864_2017_4087_MOESM12_ESM.xlsx]

## Sheet: Feuil1
Additional file 12: Table S7. Average nucleotide identity and percentage of alignment between sequences of plasmid C in eight X. citri pv. fuscans (fuscans) and X. phaseoli pv. phaseoli (NF1) strains.
BLAST calculation of average nucleotide identity (ANIb) and alignment percentages were estimated using Jspecies (Richter and Rossello-Mora, 2009).
ANIb (%)	Species	X. citri pv. fuscans (fuscans)					X. phaseoli pv. phaseoli (NF1)
Species	Strain	CFBP4885	CFBP6166	CFBP6167	CFBP6975	CFBP7767R	CFBP6164	CFBP6546R	CFBP6982
X. citri pv. fuscans (fuscans)	CFBP4885	---	99.95	99.89	99.88	99.92	99.23	99.25	99.4
	CFBP6166	99.96	---	99.88	99.89	99.92	99.24	99.25	99.43
	CFBP6167	99.93	99.94	---	99.93	99.91	99.39	99.38	99.48
	CFBP6975	99.89	99.89	99.89	---	99.86	99.26	99.27	99.34
	CFBP7767R	99.94	99.93	99.87	99.85	---	99.43	99.44	99.43
X. phaseoli pv. phaseoli (NF1)	CFBP6164	99.53	99.54	99.53	99.53	99.49	---	99.82	99.87
	CFBP6546R	99.3	99.3	99.28	99.2	99.28	99.72	---	99.7
	CFBP6982	99.51	99.52	99.48	99.42	99.49	99.88	99.87	---
Alignment	Species	X. citri pv. fuscans (fuscans)					X. phaseoli pv. phaseoli (NF1)
Species	Strain	CFBP4885	CFBP6166	CFBP6167	CFBP6975	CFBP7767R	CFBP6164	CFBP6546R	CFBP6982
X. citri pv. fuscans (fuscans)	CFBP4885	---	100.0	100.0	93.88	100.0	65.31	65.31	65.31
	CFBP6166	100.0	---	96.0	90.0	100.0	72.0	72.0	76.0
	CFBP6167	88.14	88.14	---	74.58	88.14	67.8	67.8	69.49
	CFBP6975	96.36	96.36	94.55	---	96.36	61.82	61.82	67.27
	CFBP7767R	100.0	100.0	100.0	90.2	---	70.59	70.59	72.55
X. phaseoli pv. phaseoli (NF1)	CFBP6164	66.67	66.67	66.67	62.96	66.67	---	96.3	90.74
	CFBP6546R	62.32	62.32	63.77	59.42	62.32	94.2	---	86.96
	CFBP6982	68.42	68.42	71.93	61.4	68.42	91.23	91.23	---
