# Supplementary material for: Xanthomonas adaptation to common bean is associated with horizontal transfers of genes encoding TAL effectors
Source: BMC Genomics. 2017 Aug 30;18:670. doi: 10.1186/s12864-017-4087-6 (PMC5577687; doi:10.1186/s12864-017-4087-6)
Supplement: Supplementary file 13 — Genes localized in Plasmid C shared by strains CFBP6982 and CFBP6166. Please refer to Additional file 10b for graphic representation of the data. (XLSX 15 kb) [file 12864_2017_4087_MOESM13_ESM.xlsx]

## Sheet: Feuil1
Additional file 13: Table S8. Genes localized in Plasmid C shared by strains CFBP6982 and CFBP6166.
Please refer to Additional file 10b for graphic representation of the data.
Genes shared by both strains	Start (bp)	End (bp)	Genes duplicated in strain CFBP6166	Start (bp)	End (bp)	Predicted function (InterProScan)
plasmidC_01	1	175	plasmidC_01'	41886	42206	Conserved hypothetical protein
plasmidC_02	385	1826	plasmidC_02'	42385	43878	Replication and maintenance
plasmidC_03	2732	3316	plasmidC_03'	44012	44527	IPR021104:KfrA, N-terminal DNA-binding domain
plasmidC_04	3329	3898	plasmidC_04'	44783	45367	IPR011335:Restriction endonuclease type II-like
plasmidC_05	3965	4570	plasmidC_05'	45380	45949	pin : IPR012337:Ribonuclease H-like domain
plasmidC_06	4586	4792	plasmidC_06'	46016	46621	Conserved hypothetical protein
plasmidC_07	4786	5052	plasmidC_07'	46637	46843	IPR002514:Transposase IS3/IS911family
plasmidC_08	5049	5846	plasmidC_08'	46837	47103	Conserved hypothetical protein
plasmidC_09	6103	8830	plasmidC_09'	47100	47897	IPR005042:Avirulence protein PthA-related (tal gene encoding TAL18H RVD combination)
plasmidC_10	9705	10025	plasmidC_10'	48311	51342	Conserved hypothetical protein
plasmidC_11	11079	11903				Conserved hypothetical protein
plasmidC_12	12576	12797				Conserved hypothetical protein
plasmidC_13	13220	13474				IPR011991: TrfB transcriptional repressor protein
plasmidC_14	14044	15021				IPR003812:Adenosine monophosphate-protein transferase VbhT
plasmidC_15	15513	16739	plasmidC_15'	24009	25235	IPR001207:Transposase, mutator type
plasmidC_16	16886	18432				Conserved hypothetical protein
plasmidC_17	19165	20712				IPR014128:Type IV conjugative transfer system, coupling protein TraD
plasmidC_18	20709	22109				IPR014129:Conjugative transfer relaxase protein TraI
plasmidC_19	25572	25811				cryptic genes
plasmidC_20	26130	26618				IPR006119:Resolvase, N-terminal
plasmidC_21	27197	27886				IPR001091:Restriction/modification DNA-methylase
plasmidC_22	27883	28884				IPR019071:Restriction endonuclease, type II, XcyI
plasmidC_23	32023	32706				IPR012337:Ribonuclease H-like domain
plasmidC_24	32703	32861				Conserved hypothetical protein
plasmidC_25	33266	35770				xopC1 : IPR023214:HAD-like domain; virulence associated
plasmidC_26	36323	37150				TXcd1_2 : IPR012337:Ribonuclease H-like domain
