# Supplementary material for: Xanthomonas adaptation to common bean is associated with horizontal transfers of genes encoding TAL effectors
Source: BMC Genomics. 2017 Aug 30;18:670. doi: 10.1186/s12864-017-4087-6 (PMC5577687; doi:10.1186/s12864-017-4087-6)
Supplement: Supplementary file 15 — Repeats found within all TAL effectors from X. citri pv. fuscans, X. phaseoli pv. phaseoli, X. citri pv. aurantifolii and X. phaseoli pv. manihotis strains. Sequences were compared after removal of RVD. Xcf = X. citri pv. fuscans; Xpp = X. phaseoli pv. phaseoli; Xca = X. citri pv. aurantifolii; Xpm = X. phaseoli pv. manihotis. A coloured line indicates that the repeat is shared between TAL effectors from different groups, one colour being associated with a single repeat and corresponding to the colour of repeats in Additional file 16: Figure S7. (XLSX 12 kb) [file 12864_2017_4087_MOESM15_ESM.xlsx]

## Sheet: Feuil1
Additional file 15: Table S9. Repeats found within all TAL effectors from X. citri pv. fuscans, X. phaseoli pv. phaseoli, X. citri pv. aurantifolii and X. phaseoli pv. manihotis strains.
Sequences were compared after removal of RVD.
Xcf = X. citri pv. fuscans; Xpp = X. phaseoli pv. phaseoli; Xca = X. citri pv. aurantifolii; Xpm = X. phaseoli pv. manihotis
A coloured line indicates that the repeat is shared between TAL effectors from different groups, one colour being associated with a single repeat and corresponding to the colour of repeats in Additional file 16: Figure S7.
Repeat sequence	Total number	Comment
LTPDQVVAIASGGKQALETVQRLLPVLCEQHG	259	shared between all TAL effectors from Xcf, Xpp, Xca and Xpm strains
LTPEQVVAIASGGKQALETVQRLLPVLCEQHG	78	specific for TAL23A homologs (Xpp-NF1 and Xcf)
LTPEQVVAIASGGKQALETVQRLLPVLCQAHG	44	specific for TAL23A homologs (Xpp-NF1 and Xcf)
LTPAQVVAIASGGKQALETVQRLLPVLCEQHG	33	shared between TAL23A homologs (except TAL23A_CFBP6975 (Xcf-fuscans); TAL19E_CFBP6164 and TAL19E_CFBP412 (Xpp-NF1)); TAL18G and TAL20F (Xcf-NF2); PthC_C340 and PthC1_ICMP8435 (Xca)
LTREQVVAIASGGKQALETVQRLLPVLCEQHG	33	specific for TAL23A homologs (Xpp-NF1 and Xcf)
LTREQVVAIASGGKQALETVQRLLPVLCQAHG	31	specific for TAL23A homologs (Xpp-NF1 and Xcf)
LTPDQVVAIASGGKQALETVQRLLPVLCQAHG	31	shared between TAL23A homologs (Xcf-NF2 and NF3); TAL18G and TAL20F (Xcf-NF2); PthC_C340 (Xca)
LTPDQVVAIASGGRQALETVHRLLPVLCQAHG	20	specific for TAL18G and TAL20F (Xcf-NF2)
LTREQVVAIASGGKQALETLQRLLPVLCEQHG	17	specific for TAL23A homologs (Xpp-NF1 and Xcf)
LTPDQVVAIASGGKQALETVERLLPVLCQELG	17	specific for TAL18H (Xpp-NF1 and Xcf-fuscans)
LTPDQVVAIASGGRQALETVQRLLPVLCQAHG	16	specific for TAL18G and TAL20F (Xcf-NF2)
LTPAQVVAIASGGKQALE	14	specific for TAL23A homologs (Xpp-NF1 and Xcf) except TAL22B_CFBP6165 (Xcf-fuscans); TAL21D_CFBP6164 and TAL19I_CFBP6546R (Xpp-NF1)
LTPEQVVAIASGGKQALETLQRLLPVLCEQHG	12	specific for TAL23A homologs (Xcf) except TAL22_CFBP6165 (Xcf-fuscans) and Xpp-NF1 strains
LTPDQVVAIASGGKQALETVQRLLPVLCKDHG	9	specific for TAL18H (Xpp-NF1 and Xcf-fuscans)
LTPDQVVAIASGGKQALEAVQRLLPVLCQDHG	9	specific for TAL18H (Xpp-NF1 and Xcf-fuscans)
LTPDQVVAIANGGKPALETVQRLLPVLCQELG	9	specific for TAL18H (Xpp-NF1 and Xcf-fuscans)
MTLAQVVAIASGGKQALEAVQRLLPVLCQELG	9	specific for TAL18H (Xpp-NF1 and Xcf-fuscans)
LTPDQVVAIASGGKQALETVQLLLPVLCEQHG	9	specific for TAL18H (Xpp-NF1 and Xcf-fuscans)
MTLAQVVAIASGGKQALETVERLLPVLCQELG	9	specific for TAL18H (Xpp-NF1 and Xcf-fuscans)
LNPDQVVAIASGGRQALE	9	specific for TAL18H (Xpp-NF1 and Xcf-fuscans)
LTPAQVVAIANGGKQALETVQRLLPVLCKDHG	9	specific for TAL18H (Xpp-NF1 and Xcf-fuscans)
LTPDQVVAIASGAKQALETVQRLLPVLCQELG	9	specific for TAL18H (Xpp-NF1 and Xcf-fuscans)
LTPAQVVAIASGGKQALETVEQLLPVLCKDHG	8	specific for TAL18H (Xpp-NF1 and Xcf-fuscans) except TAL18H_CFBP6982 (Xpp-NF1)
LTPDQVVAIASGGRQALE	8	specific for TAL18G and TAL20F (Xcf-NF2)
MTLAQVVAIASGGKQALEAVQRLLPVLCQDLG	8	specific for TAL18H (Xpp-NF1 and Xcf-fuscans) except TAL18H_CFBP6975 (Xcf-fuscans)
LTPDQVVTIASGGKQALETVHRLLPVLCEQHG	8	specific for TAL18G and TAL20F (Xcf-NF2)
LTPDQVVAIASGGRQALETVQRLLPVLCEQHG	8	specific for TAL18G and TAL20F (Xcf-NF2)
LTPDQVVAIASGGTQALETVQRLLPVLCEQHG	8	specific for TAL18G and TAL20F (Xcf-NF2)
LTPDQVVAIASGGKQALETVQRLLPVLRQAHG	7	shared between TAL effectors from Xca and Xpm except PthC2_ICMP8435 (Xca)
LTPAQVVAIASGGKQALETVQQLLPVLCEQHG	6	shared between TAL effectors from Xca and Xpm except PthC2_ICMP8435 (Xca)
LTPAQVVAIASGGRPALE	4	specific for TAL effectors from Xca
LTPDQVVAIASGGKQALETVQRLLPVLCQELG	3	specific for TAL18H from TAL18H_CFBP4885; TAL18H_CFBP6166; TAL18H_CFBP7767R (Xcf-fuscans)
LTPDQVVAIASGGKQALE	2	specific for TAL23A homologs from TAL21D_CFBP6164; TAL19I_CFBP6546R (Xpp-NF1)
LTPDQVVAIASGGKQALETLQRLLPVLCEQHG	2	specific for TAL23A homologs from TAL119E_CFBP412; TAL19E_CFBP6982 (Xpp-NF1)
LTPEQVVAIASGGKQALE	1	specific for TAL23A homologs from TAL22B_CFBP6165 (Xcf-fuscans)
LTPDQVVAIASGGKQALERVQRLLPVLCEQHG	1	specific for PthC1_ICMP8435 (Xca)
LTLDQVVAIASGGKQALETVQRLLPVLCEQHG	1	specific for pthB_CFBP1851 (Xpm)
MTLAQVVAIASGGKQALETVQRLLPVLCQDLG	1	specific for TAL18H from TAL18H_CFBP6975 (Xcf-fuscans)
LTRAQVVAIASGGKQALETVQRLLPVLCEQHG	1	specific for pthB_CFBP1851 (Xpm)
LTPAQVVAIASGGKPALETVQRLLPVLCEQHG	1	specific for pthB_CFBP1851 (Xpm)
LTPAQVVAIASGGKQALETVQRLLPVLCQAHG	1	specific for TAL23A homologs from TAL23A_CFBP6975 (Xcf-fuscans)
LTPDQVVAIASGGRPALETVQRLLPVLCEQHG	1	specific for PthC2_ICMP8435 (Xca)
LTPEQVVAIASGGKQALETVERLLPVLCQELG	1	specific for TAL18H from TAL18H_CFBP6167 (Xcf-fuscans)
LTPDQVVAIASGGKPALE	1	specific for pthB_CFBP1851 (Xpm)
LTPAQVVAIASGGKQALETVQRLLPVLCKDHG	1	specific for TAL18H from TAL18H_CFBP6982 (Xpp-NF1)
LTPAQVVAIASGGKQALKTVQQLLPVLCEQHG	1	specific for PthB_B69 (Xca)
LTPAQVVAIASGGKQALETVQRLLPVLRQAHG	1	specific for pthB_CFBP1851 (Xpm)
LTPDQVVAIASGGKPALETVQRLLPVLCEQHG	1	specific for pthB_CFBP1851 (Xpm)
Total	772
