# Supplementary material for: Xanthomonas adaptation to common bean is associated with horizontal transfers of genes encoding TAL effectors
Source: BMC Genomics. 2017 Aug 30;18:670. doi: 10.1186/s12864-017-4087-6 (PMC5577687; doi:10.1186/s12864-017-4087-6)
Supplement: Supplementary file 17 — Top 10 predicted targets for the nine TAL effectors with unique RVD sequences retrieved in 17 X. citri pv. fuscans and X. phaseoli pv. phaseoli strains. Target names correspond to locus tags from the P. vulgaris genome available at https://phytozome.jgi.doe.gov/. Similar targets predicted for different TAL effectors are highlighted by colours corresponding to the predicted function of the target (see the legend below). (XLSX 17 kb) [file 12864_2017_4087_MOESM17_ESM.xlsx]

## Sheet: Feuil1
Additional file 17: Table S10. Top 10 predicted targets for the nine TAL effectors with unique RVD sequences retrieved in 17 X. citri pv. fuscans and X. phaseoli pv. phaseoli strains.
Target names correspond to locus tags from the P. vulgaris genome available at https://phytozome.jgi.doe.gov/
Similar targets predicted for different TAL effectors are highlighted by colours corresponding to the predicted function of the target (see the legend below)
TAL RVD combination	TAL23A		TAL22B		TAL22C		TAL21D		TAL19E		TAL19I		TAL20F		TAL18G		TAL18H
Rank in TALVEZ 3.2 predictions	Target	Score	Target	Score	Target	Score	Target	Score	Target	Score	Target	Score	Target	Score	Target	Score	Target	Score
1	Phvul.002G328604	15.698	Phvul.008G275300	13.895	Phvul.002G052200	16.652	Phvul.010G030100	14.399	Phvul.006G032900	13.938	Phvul.010G159300	13.639	Phvul.005G097300	14.785	Phvul.010G009400	15.069	Phvul.009G148800	14.799
2	Phvul.006G032900	15.194	Phvul.004G052500	13.797	Phvul.003G042100	15.884	Phvul.002G052200	14.184	Phvul.011G016600	13.933	Phvul.009G058400	13.265	Phvul.005G088500	14.308	Phvul.005G097300	14.410	Phvul.001G247600	13.488
3	Phvul.002G052200	14.350	Phvul.002G328604	13.686	Phvul.003G097300	15.877	Phvul.008G022975	13.881	Phvul.002G043100	13.509	Phvul.009G058500	13.265	Phvul.006G167500	13.991	Phvul.002G123400	14.163	Phvul.007G045600	13.442
4	Phvul.010G030100	14.151	Phvul.003G201700	13.322	Phvul.004G069900	15.648	Phvul.L001655	13.845	Phvul.010G137400	13.248	Phvul.006G023100	13.073	Phvul.006G048600	13.950	Phvul.006G048600	13.980	Phvul.003G074300	13.364
5	Phvul.005G184500	13.923	Phvul.006G032900	13.182	Phvul.002G195000	15.640	Phvul.003G097300	13.823	Phvul.011G155600	13.241	Phvul.006G032900	13.070	Phvul.003G248500	13.922	Phvul.005G058600	13.977	Phvul.001G202300	13.336
6	Phvul.003G097300	13.575	Phvul.004G025700	13.024	Phvul.004G091300	15.640	Phvul.011G031300	13.659	Phvul.002G193900	12.793	Phvul.009G022032	12.901	Phvul.008G285600	13.887	Phvul.003G292800	13.806	Phvul.001G079500	13.336
7	Phvul.002G270000	13.545	Phvul.001G039300	13.007	Phvul.005G077900	15.640	Phvul.010G159200	13.603	Phvul.001G217500	12.624	Phvul.002G052200	12.882	Phvul.011G074200	13.829	Phvul.008G022900	13.785	Phvul.003G243400	13.336
8	Phvul.008G176100	13.357	Phvul.001G236400	12.984	Phvul.001G112200	15.163	Phvul.003G201700	13.509	Phvul.003G152000	12.606	Phvul.011G115900	12.810	Phvul.003G292800	13.785	Phvul.002G258200	13.752	Phvul.004G073200	13.336
9	Phvul.008G022975	13.237	Phvul.002G103000	12.970	Phvul.008G089600	15.136	Phvul.003G193900	13.469	Phvul.003G124100	12.578	Phvul.004G018200	12.782	Phvul.010G009400	13.716	Phvul.010G029900	13.732	Phvul.008G092400	13.158
10	Phvul.003G196200	13.215	Phvul.002G302600	12.936	Phvul.001G062100	15.128	Phvul.003G196200	13.463	Phvul.007G251200	12.439	Phvul.007G172700	12.774	Phvul.011G006500	13.691	Phvul.011G214900	13.693	Phvul.003G183900	12.855
Predicted functions were colored as follow
Vacuolar protein sorting-associated protein VPS13
Peptidase of plants and bacteria
40S ribosomal protein S29
Putative serine/threonine protein kinase
UDP-glucosyl transferase
Nucleolar ribonucleoprotein subunit
RING/Ubox like zinc-binding domain
F-box/Leucine rich repeat protein
Unknown function
SAM dependent carboxyl methyltransferase
Nucleic acid deaminase of DYW family
Oligopeptide transporter-related
